# Supplementary material for: Seasonal and Geographical Impact on the Mycotoxigenicity of Aspergillus and Fusarium Species Isolated from Smallholder Dairy Cattle Feeds and Feedstuffs in Free State and Limpopo Provinces of South Africa
Source: Toxins (Basel). 2023 Feb 4;15(2):128. doi: 10.3390/toxins15020128 (PMC9965880; doi:10.3390/toxins15020128)
Supplement: Supplementary file 1 [file toxins-15-00128-s001.zip]

Archive with 1 entries (1 files):
- toxins-2161470-supplementary.pdf
